# Supplementary material for: Laparoscopic cytoreductive surgery and hyperthermic intraperitoneal chemotherapy for gastric cancer with intraoperative detection of limited peritoneal metastasis: a Phase II study of CLASS-05 trial
Source: Gastroenterol Rep (Oxf). 2024 Feb 21;12:goae001. doi: 10.1093/gastro/goae001 (PMC10882263; doi:10.1093/gastro/goae001)
Supplement: goae001_Supplementary_Data [file goae001_supplementary_data.zip]

Archive with 2 entries (2 files):
- 2023-206_Supplementary_Table_S1.doc
- 2023-206_Supplementary_Table_S2.doc
